# Supplementary material for: Expression Characterization of AtPDI11 and Functional Analysis of AtPDI11 D Domain in Oxidative Protein Folding
Source: Int J Mol Sci. 2022 Jan 26;23(3):1409. doi: 10.3390/ijms23031409 (PMC8836223; doi:10.3390/ijms23031409)
Supplement: Supplementary file 1 [file ijms-23-01409-s001.zip]

Archive with 1 entries (1 files):
- ijms-1548053-supplementary-done.pdf
